# Supplementary material for: The Association of Preoperative Opioid Use with Postdischarge Outcomes: A Cohort Study of the Michigan Surgical Quality Collaborative
Source: Ann Surg. 2024 Mar 14;282(2):234–41. doi: 10.1097/SLA.0000000000006265 (PMC11399320; doi:10.1097/SLA.0000000000006265)
Supplement: Supplementary file 2 [file sla-282-234-s002.xlsx]

## Sheet: TOC
Supplemental Table 1	Sample size and exclusions
Supplemental Table 2	Predicted probability of pain categories by opoid exposure
Supplemental Table 3	Predicted probability of patient-reported and clinical outcomes by opioid exposure
Supplemental Table 4	Adjusted odds ratios of opioid exposure, demographic, and procedural factors from the multilevel ordered logistic regression model for pain scores
Supplemental Table 5	Adjusted odds ratios of opioid exposure, demographic, and procedural factors from the multilevel ordered logistic regression model for patient reported outcomes
Supplemental Table 6	Adjusted odds ratios of all opioid-exposed vs naïve for pain, patient-reported, and clinical outcomes
Supplemental Table 7	Sensitivity analysis: multilevel ordered logistic regression for pain scores, excluding patients with any complications
Supplemental Table 8	Sensitivity analysis: multilevel logistic regressions for patient reported outcomes, excluding patients with any complications
Supplemental Table 9	Sensitivity analysis: multilevel logistic regressions for clinical outcomes 30 days after surgery, excluding patients with any complications
Supplemental Table 10	Sensitivity analysis: Adjusted odds ratios of all opioid-exposed vs naïve for pain, patient-reported, and clinical outcomes, excluding patients with any complications

## Sheet: Supp Table 1
	Supp Table 1 - Sample size and exclusions
	Criteria	Criteria	# excluded	Sample size after exclusion
	1	Select the first surgical record (if multiple records for patients) during period between 1/1/2017 and 10/31/2019		58252
	2	Age >=18 only	9	58243
	3	Exclude death within 30 days of surgery	205	58038
	4	Exclude non-Michigan residents	548	57490
	5	Exclude patients who have more than one match in MAPS	1138	56352
	6	Exclude patients discharged not to home	3409	52943
	7	LOS<=14 days only	322	52621
	8	Exclude patients with incomplete covariates/outcomes except race	27733	24888

## Sheet: Supp Table 2
Supp Table 2	Predicted probability of pain categories by opoid exposure
	Preop Exposure	Pain Score	predicted probabilities	95% CI low	95% CI high
	Naïve	1- no pain	0.0835159	0.0789359	0.0880959
		2- mild pain	0.423397	0.414762	0.432032
		3- moderate pain	0.393076	0.38487	0.401283
		4- severe pain	0.100011	0.094971	0.10505
	Minimal	1- no pain	0.071405	0.0659119	0.076898
		2- mild pain	0.395806	0.383122	0.40849
		3- moderate pain	0.416667	0.405692	0.427642
		4- severe pain	0.116122	0.108234	0.12401
	Intermittent	1- no pain	0.0546386	0.0498011	0.0594761
		2- mild pain	0.34723	0.332479	0.361981
		3- moderate pain	0.450297	0.439642	0.460952
		4- severe pain	0.147835	0.137179	0.15849
	Chronic	1- no pain	0.0432702	0.036483	0.0500575
		2- mild pain	0.305138	0.278141	0.332134
		3- moderate pain	0.471583	0.458387	0.48478
		4- severe pain	0.180009	0.157556	0.202461
	All Opioid Exposure	1- no pain	0.062132	0.0579056	0.0663585
		2- mild pain	0.370098	0.359336	0.38086
		3- moderate pain	0.435094	0.425946	0.444241
		4- severe pain	0.132676	0.125313	0.140039

## Sheet: Supp Table 3
Supp Table 3	Predicted probability of patient-reported and clinical outcomes by opioid exposure
	Preop Exposure		predicted probabilities	95% CI low	95% CI high	p value	predicted probabilities	95% CI low	95% CI high	p value	predicted probabilities	95% CI low	95% CI high	p value
		Patient-Reported Outcomes	Highly satisfied				No regret				Best possible quality of life
	Naïve		0.811836	0.803485	0.820187	<0.001*	0.920993	0.915683	0.926303	0.091*	0.630451	0.617945	0.642957	<0.001*
	Minimal		0.797828	0.783014	0.812641		0.920565	0.910939	0.930191		0.591219	0.572128	0.610309
	Intermittent		0.770709	0.752806	0.788611		0.907919	0.895983	0.919855		0.541357	0.519416	0.563298
	Chronic		0.772776	0.738376	0.807176		0.905851	0.882325	0.929377		0.515782	0.475391	0.556173
	All Opioid Exposure		0.78535	0.773316	0.797383	<0.001**	0.914437	0.906699	0.922175	0.106**	0.565808	0.549805	0.581812	<0.001**
		Clinical Outcomes	30-day ED Visit				30-day Readmission				30-day Reoperation
	Naïve		0.0648129	0.0611319	0.0684939	<0.001*	0.0286457	0.0261824	0.0311089	<0.001*	0.0139744	0.0121512	0.0157975	0.049*
	Minimal		0.0749063	0.0664494	0.0833631		0.0337111	0.0280738	0.0393484		0.0173776	0.0130316	0.0217235
	Intermittent		0.103656	0.0920207	0.115292		0.0365512	0.0300968	0.0430055		0.0200684	0.0148508	0.025286
	Chronic		0.101391	0.0779088	0.124874		0.0532646	0.0375622	0.0689671		0.0193993	0.0090757	0.0297229
	All Opioid Exposure		0.0880445	0.0813131	0.0947759	<0.001**	0.0366993	0.032471	0.0409277	0.001**	0.0186415	0.0153727	0.0219102	0.012**

## Sheet: Supp Table 4
Supp Table 4	Adjusted odds ratios of demographic and procedural factors from the multilevel ordered logistic regression model for pain scores
		Pain scores
	Characteristics	aOR	95% CI_low	95% CI_high	P value
	pre-operative opioid exposure (naïve as reference)
	Minimal	1.19199	1.11189	1.27785	<0.001
	Intermittent	1.5989	1.47379	1.73463	<0.001
	Chronic	2.05478	1.7529	2.40865	<0.001
	All Opioid-exposed	1.39268	1.31816	1.4714	<0.001
	Age (age 18-29 as reference)
	30-39	0.935928	0.840436	1.04227	0.228
	40-49	0.70633	0.636294	0.784075	<0.001
	50-59	0.553012	0.499011	0.612857	<0.001
	60-64	0.443875	0.395713	0.497898	<0.001
	>=65	0.29764	0.267667	0.330969	<0.001
	Male (female as reference)	0.737372	0.694475	0.782919	<0.001
	Race (white, non-Hispanic as reference)
	Black, non-Hispanic	1.53847	1.39366	1.69834	<0.001
	Hispanic	1.27805	1.09428	1.49267	0.002
	Other or unknown	1.09556	0.98997	1.2124	0.078
	ASA classification (1 as reference)
	Class 2	1.16296	1.06337	1.27188	0.001
	Class 3	1.2254	1.10615	1.35749	<0.001
	Class 4-5	1.14581	0.930034	1.41165	0.201
	Comorbidities
	Obese	0.972216	0.923644	1.02334	0.281
	Cancer	0.787618	0.698781	0.887748	<0.001
	Smoker	1.3439	1.26157	1.4316	<0.001
	Diabetes	1.03754	0.959068	1.12244	0.358
	Chronic Obstructive Pulmonary Disease	1.20645	1.06846	1.36226	0.002
	Congestive Heart Failure	0.793678	0.501776	1.25539	0.323
	Inpatient Admission (not inpatient as reference)	0.990647	0.911819	1.07629	0.824
	Surgical Priority: Urgent/Emergent	0.748814	0.681585	0.822675	<0.001
	Procedure type (Major Hernia as reference)
	Minor Hernia	1.20966	1.07217	1.36477	0.002
	Laparoscopic Appendectomy	0.795525	0.684651	0.924355	0.003
	Laparoscopic Cholecystectomy	0.643405	0.570868	0.725158	<0.001
	Laparoscopic Colectomy	0.815099	0.68162	0.974718	0.025
	Open Colectomy	1.08475	0.886058	1.32798	0.431
	Vaginal Hysterectomy	0.554569	0.463233	0.663915	<0.001
	Laparoscopic Hysterectomy	0.550517	0.46875	0.646547	<0.001
	Total Abdominal Hysterectomy	1.04553	0.865216	1.26342	0.645
	LOS	1.0784	1.05548	1.10181	<0.001
	Any complications	1.49523	1.28673	1.73752	<0.001

## Sheet: Supp Table 5
Supp Table 5	Adjusted odds ratios of demographic and procedural factors from the multilevel ordered logistic regression model for patient reported outcomes
		Highly satisfied				Best possible quality of life				No regret
	Characteristics	aOR	95% CI_low	95% CI_high	P value	aOR	95% CI_low	95% CI_high	P value	aOR	95% CI_low	95% CI_high	P value
	pre-operative opioid exposure (naïve as reference)
	Minimal	0.911582	0.829344	1.00197	0.055	0.834053	0.771277	0.901937	<0.001	0.993979	0.865563	1.14145	0.932
	Intermittent	0.77148	0.694468	0.857032	<0.001	0.666875	0.609414	0.729754	<0.001	0.841544	0.723814	0.978424	0.025
	Chronic	0.780967	0.637034	0.957421	0.017	0.595561	0.500362	0.708874	<0.001	0.820531	0.616043	1.0929	0.176
	All Opioid-exposed	0.843006	0.78333	0.907229	<0.001	0.744181	0.699888	0.791277	<0.001	0.914927	0.822732	1.01745	0.101
	Age (age 18-29 as reference)
	30-39	0.885059	0.762666	1.02709	0.108	0.827797	0.725181	0.944934	0.005	0.845839	0.677505	1.056	0.139
	40-49	1.00596	0.869184	1.16426	0.936	0.828609	0.7289	0.941958	0.004	0.962436	0.773885	1.19693	0.731
	50-59	1.07228	0.928862	1.23784	0.341	0.67745	0.598111	0.767312	<0.001	0.998501	0.805821	1.23725	0.989
	60-64	1.12151	0.95606	1.31559	0.159	0.662716	0.578143	0.75966	<0.001	1.05641	0.833621	1.33874	0.65
	>=65	1.32602	1.14412	1.53683	<0.001	0.655859	0.577887	0.744352	<0.001	1.23625	0.991253	1.5418	0.06
	Male (female as reference)	1.1722	1.07996	1.27232	<0.001	0.965052	0.901823	1.03271	0.304	1.12738	0.999366	1.27179	0.051
	Race (white, non-Hispanic as reference)
	Black, non-Hispanic	1.38148	1.20528	1.58343	<0.001	1.38038	1.22555	1.55477	<0.001	1.07063	0.887795	1.29111	0.475
	Hispanic	1.49846	1.17793	1.90622	0.001	1.48462	1.22382	1.801	<0.001	1.68231	1.13901	2.48477	0.009
	Other or unknown	1.11912	0.968229	1.29352	0.128	1.19034	1.05831	1.33885	0.004	1.03962	0.84522	1.27873	0.713
	ASA classification (1 as reference)
	Class 2	0.900908	0.793546	1.02279	0.107	0.844878	0.758682	0.940867	0.002	0.918391	0.76285	1.10564	0.369
	Class 3	0.825005	0.714944	0.95201	0.008	0.636059	0.563969	0.717364	<0.001	0.962082	0.779959	1.18673	0.718
	Class 4-5	0.689886	0.527154	0.902854	0.007	0.482951	0.383325	0.608472	<0.001	0.915537	0.612093	1.36941	0.668
	Comorbidities
	Obese	1.04293	0.971962	1.11909	0.242	0.974843	0.919672	1.03333	0.391	1.05096	0.948939	1.16396	0.34
	Cancer	1.04439	0.890908	1.22431	0.592	0.729023	0.638965	0.831773	<0.001	1.61785	1.24765	2.09791	<0.001
	Smoker	0.987776	0.906883	1.07588	0.778	0.925732	0.861389	0.99488	0.036	0.829016	0.736047	0.933727	0.002
	Diabetes	0.991391	0.891012	1.10308	0.874	0.917438	0.841312	1.00045	0.051	0.940672	0.806354	1.09736	0.437
	Chronic Obstructive Pulmonary Disease	0.916199	0.781991	1.07344	0.279	0.809564	0.708726	0.924749	0.002	0.804949	0.647975	0.99995	0.05
	Congestive Heart Failure	1.21097	0.649016	2.25951	0.547	0.957737	0.582166	1.5756	0.865	2.03648	0.624264	6.64344	0.238
	Inpatient Admission (not inpatient as reference)	0.90598	0.810799	1.01233	0.081	0.99947	0.908661	1.09935	0.991	0.958984	0.816252	1.12667	0.61
	Surgical Priority: Urgent/Emergent	1.25352	1.10257	1.42515	0.001	1.14842	1.03086	1.27939	0.012	1.771	1.45853	2.15043	<0.001
	Procedure type (Major Hernia as reference)
	Minor Hernia	0.947211	0.806907	1.11191	0.507	1.18616	1.03687	1.35694	0.013	0.946382	0.756884	1.18332	0.629
	Laparoscopic Appendectomy	1.03718	0.847038	1.27001	0.724	1.38911	1.17093	1.64794	<0.001	1.68855	1.22273	2.33184	0.001
	Laparoscopic Cholecystectomy	1.16871	0.997167	1.36977	0.054	1.25088	1.09485	1.42914	0.001	1.08884	0.871556	1.3603	0.454
	Laparoscopic Colectomy	1.35048	1.06853	1.70683	0.012	1.21649	0.995959	1.48586	0.055	1.32609	0.951439	1.84826	0.096
	Open Colectomy	1.22651	0.946851	1.58878	0.122	0.961192	0.76762	1.20358	0.73	1.23583	0.847122	1.80291	0.272
	Vaginal Hysterectomy	1.3496	1.06959	1.7029	0.012	1.17734	0.955992	1.44995	0.124	1.47455	1.06638	2.03895	0.019
	Laparoscopic Hysterectomy	1.34117	1.09128	1.64829	0.005	1.17946	0.978379	1.42187	0.083	1.38569	1.04261	1.84166	0.025
	Total Abdominal Hysterectomy	1.35597	1.06078	1.7333	0.015	1.3165	1.05564	1.64183	0.015	1.37567	0.979371	1.93234	0.066
	LOS	0.935958	0.911373	0.961206	<0.001	0.95153	0.929192	0.974406	<0.001	0.93776	0.901432	0.975552	0.001
	Any complications	0.43222	0.365256	0.511462	<0.001	0.535693	0.454291	0.631682	<0.001	0.368139	0.29603	0.457814	<0.001

## Sheet: Supp Table 6
Supp Table 6	Adjusted odds ratios of all opioid-exposed vs naïve for pain, patient-reported, and clinical outcomes
	All preoperative opioid-exposed patients (naïve as reference)
	Outcomes	aOR	95% CI_low	95% CI_high	P value
	Pain scores	1.39268	1.31816	1.4714	<0.001
	Highly satisfied	0.843006	0.78333	0.907229	<0.001
	Best possible quality of life	0.744181	0.699888	0.791277	<0.001
	No regret	0.914927	0.822732	1.01745	0.101
	30-day ED visit	1.40401	1.26374	1.55984	<0.001
	30-day readmission	1.34568	1.13877	1.59018	<0.001
	30-day reoperation	1.35866	1.0849	1.7015	0.008

## Sheet: Supp Table 7
Supp Table 7	Sensitivity analysis: multilevel ordered logistic regression for pain scores, excluding patients with any complications
		Pain scores
	Characteristics	aOR	95% CI_low	95% CI_high	P value
	pre-operative opioid exposure (naïve as reference)
	Minimal	1.19575	1.11426	1.2832	<0.001
	Intermittent	1.58283	1.45672	1.71986	<0.001
	Chronic	2.0944	1.78207	2.46147	<0.001
	Age (age 18-29 as reference)
	30-39	0.930571	0.834786	1.03735	0.194
	40-49	0.702534	0.632173	0.780727	<0.001
	50-59	0.549866	0.495655	0.610007	<0.001
	60-64	0.439573	0.391405	0.493668	<0.001
	>=65	0.295494	0.265434	0.328958	<0.001
	Male (female as reference)	0.736165	0.692729	0.782324	<0.001
	Race (white, non-Hispanic as reference)
	Black, non-Hispanic	1.53371	1.38696	1.696	<0.001
	Hispanic	1.29225	1.10329	1.51358	0.001
	Other or unknown	1.09703	0.98941	1.21637	0.079
	ASA classification (1 as reference)
	Class 2	1.16669	1.06589	1.27703	0.001
	Class 3	1.23183	1.11069	1.36618	<0.001
	Class 4-5	1.1416	0.920355	1.41603	0.228
	Comorbidities
	Obese	0.977316	0.92774	1.02954	0.388
	Cancer	0.78542	0.69376	0.889189	<0.001
	Smoker	1.34356	1.26	1.43268	<0.001
	Diabetes	1.0373	0.957282	1.124	0.371
	Chronic Obstructive Pulmonary Disease	1.17717	1.03938	1.33323	0.01
	Congestive Heart Failure	0.643647	0.402126	1.03023	0.066
	Inpatient Admission (not inpatient as reference)	0.980138	0.90046	1.06687	0.643
	Surgical Priority: Urgent/Emergent	0.74017	0.672352	0.814828	<0.001
	Procedure type (Major Hernia as reference)
	Minor Hernia	1.2179	1.07758	1.37649	0.002
	Laparoscopic Appendectomy	0.803168	0.689286	0.935867	0.005
	Laparoscopic Cholecystectomy	0.640657	0.567312	0.723483	<0.001
	Laparoscopic Colectomy	0.835981	0.69577	1.00445	0.056
	Open Colectomy	1.10086	0.89047	1.36095	0.375
	Vaginal Hysterectomy	0.559629	0.465841	0.6723	<0.001
	Laparoscopic Hysterectomy	0.549705	0.4669	0.647195	<0.001
	Total Abdominal Hysterectomy	1.05284	0.866206	1.27968	0.605
	LOS	1.08588	1.06144	1.11088	<0.001

## Sheet: Supp Table 8
Supp Table 8	Sensitivity analysis: multilevel logistic regressions for patient reported outcomes, excluding patients with any complications
		Highly satisfied				Best possible quality of life				No regret
	Characteristics	aOR	95% CI_low	95% CI_high	P value	aOR	95% CI_low	95% CI_high	P value	aOR	95% CI_low	95% CI_high	P value
	pre-operative opioid exposure (naïve as reference)
	Minimal	0.90365	0.820542	0.995175	0.04	0.835868	0.772043	0.90497	<0.001	0.978939	0.849536	1.12805	0.769
	Intermittent	0.773195	0.694068	0.861344	<0.001	0.660162	0.602322	0.723557	<0.001	0.838158	0.717141	0.979596	0.026
	Chronic	0.777705	0.631729	0.957413	0.018	0.605508	0.507495	0.722452	<0.001	0.83008	0.616577	1.11751	0.22
	Age (age 18-29 as reference)
	30-39	0.893459	0.768255	1.03907	0.144	0.832942	0.728631	0.952186	0.007	0.843874	0.672647	1.05869	0.142
	40-49	1.01084	0.871364	1.17265	0.887	0.827074	0.726434	0.941657	0.004	0.94674	0.757506	1.18325	0.63
	50-59	1.08185	0.935116	1.25162	0.29	0.672009	0.592521	0.762161	<0.001	1.01709	0.816493	1.26697	0.88
	60-64	1.14386	0.972529	1.34537	0.104	0.66502	0.579283	0.763447	<0.001	1.07169	0.840785	1.366	0.576
	>=65	1.33029	1.14518	1.54532	<0.001	0.652793	0.574379	0.741912	<0.001	1.22694	0.978837	1.53792	0.076
	Male (female as reference)	1.1675	1.07384	1.26933	<0.001	0.966543	0.90238	1.03527	0.332	1.10844	0.979607	1.25421	0.102
	Race (white, non-Hispanic as reference)
	Black, non-Hispanic	1.38146	1.20118	1.5888	<0.001	1.39112	1.23221	1.57053	<0.001	1.10401	0.908486	1.34162	0.32
	Hispanic	1.49346	1.16662	1.91186	0.001	1.49623	1.22832	1.82258	<0.001	1.60785	1.08127	2.39086	0.019
	Other or unknown	1.10349	0.95125	1.28009	0.194	1.16581	1.03444	1.31387	0.012	1.01904	0.823564	1.2609	0.862
	ASA classification (1 as reference)
	Class 2	0.924426	0.813173	1.0509	0.23	0.860467	0.772065	0.95899	0.007	0.926068	0.766609	1.1187	0.426
	Class 3	0.842359	0.728597	0.973884	0.02	0.651667	0.577172	0.735777	<0.001	0.943273	0.761465	1.16849	0.593
	Class 4-5	0.744298	0.561349	0.986871	0.04	0.504487	0.397938	0.639564	<0.001	0.808097	0.534923	1.22077	0.311
	Comorbidities
	Obese	1.04106	0.968643	1.11888	0.274	0.964947	0.909503	1.02377	0.237	1.03338	0.930254	1.14794	0.54
	Cancer	0.98425	0.834369	1.16105	0.851	0.71987	0.62807	0.825087	<0.001	1.66353	1.25427	2.20634	<0.001
	Smoker	0.975475	0.89395	1.06443	0.577	0.925209	0.859913	0.995462	0.037	0.835073	0.738568	0.944188	0.004
	Diabetes	0.971028	0.870298	1.08342	0.599	0.901979	0.825773	0.985217	0.022	0.941143	0.802577	1.10363	0.455
	Chronic Obstructive Pulmonary Disease	0.925393	0.78557	1.0901	0.354	0.800983	0.699275	0.917483	0.001	0.819424	0.653615	1.0273	0.084
	Congestive Heart Failure	1.08245	0.575755	2.03506	0.806	0.965148	0.576218	1.6166	0.893	1.94358	0.591631	6.38493	0.273
	Inpatient Admission (not inpatient as reference)	0.930129	0.829687	1.04273	0.214	1.02296	0.928019	1.12761	0.648	0.99583	0.841905	1.1779	0.961
	Surgical Priority: Urgent/Emergent	1.25696	1.10144	1.43443	0.001	1.14207	1.02273	1.27534	0.018	1.76368	1.44073	2.15901	<0.001
	Procedure type (Major Hernia as reference)
	Minor Hernia	0.941667	0.799457	1.10917	0.472	1.20321	1.04998	1.37879	0.008	0.946156	0.752414	1.18979	0.636
	Laparoscopic Appendectomy	1.03406	0.8398	1.27326	0.752	1.39376	1.17126	1.65852	<0.001	1.60645	1.15241	2.23938	0.005
	Laparoscopic Cholecystectomy	1.17079	0.995064	1.37755	0.057	1.27512	1.11386	1.45973	<0.001	1.10874	0.881483	1.3946	0.378
	Laparoscopic Colectomy	1.40943	1.10441	1.79869	0.006	1.22238	0.99566	1.50072	0.055	1.31629	0.928529	1.86598	0.123
	Open Colectomy	1.11421	0.850082	1.4604	0.433	0.958412	0.757819	1.2121	0.723	1.21282	0.807399	1.82181	0.353
	Vaginal Hysterectomy	1.32739	1.04492	1.68622	0.02	1.22443	0.990062	1.51429	0.062	1.53525	1.09092	2.16057	0.014
	Laparoscopic Hysterectomy	1.34073	1.08544	1.65607	0.007	1.20418	0.996061	1.45578	0.055	1.35975	1.01314	1.82493	0.041
	Total Abdominal Hysterectomy	1.28981	0.999728	1.66406	0.05	1.30885	1.04257	1.64315	0.02	1.19731	0.840975	1.70462	0.318
	LOS	0.920995	0.895285	0.947442	<0.001	0.945124	0.921668	0.969176	<0.001	0.921345	0.882671	0.961713	<0.001

## Sheet: Supp Table 9
Supp Table 9	Sensitivity analysis: multilevel logistic regressions for clinical outcomes 30 days after surgery, excluding patients with any complications
		30-day ED visit				30-day Readmission				30-day Reoperation
	Characteristics	aOR	95% CI_low	95% CI_high	P value	aOR	95% CI_low	95% CI_high	P value	aOR	95% CI_low	95% CI_high	P value
	pre-operative opioid exposure (naïve as reference)
	Minimal	1.17981	1.02138	1.36281	0.025	1.3768	1.08012	1.75497	0.01	1.36603	0.99741	1.87088	0.052
	Intermittent	1.73016	1.49214	2.00616	<0.001	1.41453	1.08776	1.83946	0.01	1.43352	1.01701	2.0206	0.04
	Chronic	1.62726	1.22461	2.1623	0.001	2.04478	1.34885	3.09978	0.001	1.71077	0.953785	3.06853	0.072
	Age (age 18-29 as reference)
	30-39	0.840591	0.692363	1.02055	0.079	0.930345	0.616075	1.40493	0.731	2.32116	1.20856	4.458	0.011
	40-49	0.616343	0.506349	0.750233	<0.001	0.804985	0.537311	1.20601	0.293	1.76181	0.914826	3.39297	0.09
	50-59	0.456173	0.373037	0.557838	<0.001	0.751028	0.505711	1.11535	0.156	1.39476	0.727242	2.67498	0.317
	60-64	0.413928	0.32639	0.524943	<0.001	0.82273	0.534698	1.26592	0.375	1.42364	0.716983	2.82679	0.313
	>=65	0.445239	0.362799	0.546412	<0.001	0.962683	0.653546	1.41805	0.847	1.26573	0.658057	2.43454	0.48
	Male (female as reference)	0.870953	0.766207	0.990019	0.035	1.00643	0.817151	1.23955	0.952	0.9899	0.75649	1.29533	0.941
	Race (white, non-Hispanic as reference)
	Black, non-Hispanic	1.2223	1.02929	1.45149	0.022	1.2138	0.905645	1.62681	0.195	0.534675	0.322964	0.885168	0.015
	Hispanic	1.27725	0.959005	1.70111	0.094	1.29002	0.768593	2.1652	0.335	1.29274	0.668039	2.50162	0.446
	Other or unknown	0.717872	0.559033	0.921842	0.009	1.0162	0.693157	1.4898	0.934	1.01969	0.636656	1.63317	0.935
	ASA classification (1 as reference)
	Class 2	1.34185	1.08826	1.65454	0.006	1.04467	0.687654	1.58704	0.838	0.823002	0.502123	1.34894	0.44
	Class 3	1.69002	1.33858	2.13373	<0.001	1.58937	1.0186	2.47999	0.041	1.2086	0.71075	2.05516	0.484
	Class 4-5	2.12939	1.40651	3.22379	<0.001	2.23564	1.21172	4.1248	0.01	0.872374	0.35428	2.14812	0.766
	Comorbidities
	Obese	0.954908	0.855636	1.0657	0.41	0.914511	0.756606	1.10537	0.355	0.906326	0.708411	1.15953	0.434
	Cancer	0.894113	0.691079	1.1568	0.394	1.20535	0.848752	1.71176	0.297	4.29278	3.01476	6.11259	<0.001
	Smoker	1.2797	1.1319	1.4468	<0.001	1.34492	1.08245	1.67103	0.007	1.4729	1.1171	1.94201	0.006
	Diabetes	1.11516	0.946395	1.31402	0.193	1.18978	0.929091	1.52362	0.168	0.990441	0.698805	1.40379	0.957
	Chronic Obstructive Pulmonary Disease	1.46579	1.17101	1.83476	0.001	1.20954	0.855131	1.71083	0.282	1.25986	0.799369	1.98561	0.32
	Congestive Heart Failure	0.864749	0.336306	2.22354	0.763	2.23634	0.981323	5.09638	0.055	0.594096	0.0772264	4.57033	0.617
	Inpatient Admission (not inpatient as reference)	1.05917	0.898262	1.2489	0.494	1.18661	0.895078	1.57309	0.234	0.787741	0.540139	1.14884	0.215
	Surgical Priority: Urgent/Emergent	1.15566	0.957334	1.39508	0.132	0.892087	0.66606	1.19482	0.444	1.36275	0.926534	2.00433	0.116
	Procedure type (Major Hernia as reference)
	Minor Hernia	0.984497	0.757545	1.27944	0.907	0.587156	0.383889	0.898052	0.014	0.860934	0.501033	1.47936	0.588
	Laparoscopic Appendectomy	0.984693	0.716569	1.35314	0.924	0.768781	0.456569	1.29449	0.323	0.520965	0.258081	1.05163	0.069
	Laparoscopic Cholecystectomy	1.06567	0.825587	1.37556	0.625	1.21021	0.824626	1.7761	0.33	0.744267	0.439814	1.25947	0.271
	Laparoscopic Colectomy	0.924764	0.628528	1.36062	0.691	0.669119	0.390746	1.14581	0.143	1.13811	0.60691	2.13424	0.687
	Open Colectomy	1.61478	1.07472	2.42621	0.021	1.12301	0.667487	1.88939	0.662	0.748512	0.379641	1.47579	0.403
	Vaginal Hysterectomy	0.766093	0.531287	1.10467	0.154	0.855917	0.483227	1.51605	0.594	0.908335	0.429368	1.9216	0.801
	Laparoscopic Hysterectomy	1.26284	0.939483	1.69749	0.122	0.592487	0.348093	1.00847	0.054	0.447269	0.219866	0.909868	0.026
	Total Abdominal Hysterectomy	1.1581	0.79946	1.67762	0.438	0.8506	0.477449	1.51539	0.583	0.700275	0.32179	1.52393	0.369
	LOS	0.976767	0.932963	1.02263	0.315	1.15991	1.10381	1.21886	<0.001	1.20786	1.13489	1.28552	<0.001
	ICC: surgeon level	0.0049				0.0095				0.0311
		predicted probabilities	95% CI_low	95% CI_high	p value	predicted probabilities	95% CI_low	95% CI_high	p value	predicted probabilities	95% CI_low	95% CI_high	p value
	pre-operative opioid exposure				<0.001				<0.001				0.034
	Naïve	0.0602086	0.0565566	0.0638606		0.0187676	0.0167019	0.0208334		0.0114195	0.009777	0.0130621
	Minimal	0.0701382	0.0617608	0.0785155		0.0255159	0.0202476	0.0307842		0.0154129	0.0112434	0.0195825
	Intermittent	0.0990622	0.0873211	0.110803		0.0261828	0.0202482	0.0321173		0.01614	0.0113139	0.020966
	Chronic	0.0938144	0.0706595	0.116969		0.0371016	0.0231737	0.0510296		0.0190981	0.0088287	0.0293675

[truncated: 1 more sheets: Supp Table 10]
